# Supplementary material for: Re-Engineering Therapeutic Anti-Aβ Monoclonal Antibody to Target Amyloid Light Chain
Source: Int J Mol Sci. 2024 Jan 27;25(3):1593. doi: 10.3390/ijms25031593 (PMC10855199; doi:10.3390/ijms25031593)
Supplement: Supplementary file 1 [file ijms-25-01593-s001.zip]

Archive with 1 entries (1 files):
- ijms-2800759-supplementary.pdf
